# Supplementary material for: Complex genetic interactions of novel Suppressor of Hairless alleles deficient in co-repressor binding
Source: PLoS One. 2018 Mar 6;13(3):e0193956. doi: 10.1371/journal.pone.0193956 (PMC5839567; doi:10.1371/journal.pone.0193956)
Supplement: S1 Table — The file contains the raw data used for the statistical analysis presented in Figs 1–4. (XLS) [file pone.0193956.s001.xls]

## Sheet: bristles  
bristle counts
lacking bristles
genotype		2/CyO, HattP/3				SuHgwt; HattP/3				SuHattP; HattP/3				SuH-LL; HattP/3				SuH-LLF; HattP/3				SuH-LLL; HattP/3
		head	thorax	total		head	thorax	total		head	thorax	total		head	thorax	total		head	thorax	total		head	thorax	total
21.6.-1.7.16		5	5	10		5	4	9		4	1	5		5	5	10		3	2	5		6	3	9
		5	5	10		4	3	7		2	1	3		5	3	8		5	2	7		5	4	9
		4	6	10		6	3	9		4	1	5		4	3	7		3	4	7		6	4	10
		5	8	13		4	4	8		1	1	2		4	2	6		3	3	6		4	2	6
		4	6	10		5	5	10		2	3	5		6	6	12		4	3	7		4	4	8
		5	6	11		5	4	9		2	0	2		4	4	8		5	2	7		4	4	8
		5	6	11		6	4	10		3	2	5		2	5	7		4	4	8		5	4	9
		5	6	11		6	5	11		2	3	5		5	3	8		6	3	9		4	2	6
		5	6	11		3	4	7		2	0	2		6	5	11		5	1	6		2	6	8
		5	7	12		4	3	7		3	0	3		4	5	9		6	2	8		4	2	6
		5	5	10		4	5	9		1	1	2		7	4	11		3	2	5		4	3	7
		6	7	13		4	6	10		2	2	4		4	4	8		3	4	7		5	3	8
		7	5	12		6	3	9		2	2	4		5	4	9		5	1	6		4	4	8
		6	5	11		5	3	8		3	2	5		6	3	9		4	2	6		4	3	7
		6	6	12		6	4	10		2	2	4		5	4	9		5	3	8		3	3	6
		4	7	11		3	4	7		4	1	5		3	4	7		5	2	7		5	4	9
		5	7	12		4	5	9		3	1	4		6	3	9		4	1	5		6	4	10
		6	6	12		3	4	7		2	2	4		4	6	10		3	2	5		4	5	9
		4	8	12		4	5	9		2	1	3		7	4	11		3	5	8		4	3	7
		5	8	13		4	3	7		3	2	5		4	5	9		3	3	6		6	4	10
						5	5	10		3	0	3		5	4	9						4	3	7
						4	5	9		1	2	3		5	5	10						5	4	9
						6	5	11		1	2	3		5	4	9						5	3	8
						4	6	10		4	1	5		5	4	9						3	6	9
										2	3	5		4	2	6						4	3	7
										2	0	2		5	2	7						6	3	9
										2	1	3		4	4	8						6	4	10
										3	1	4										5	5	10
										2	1	3
MW		5.1	6.25	11.35		4.58333	4.25	8.83333		2.37931	1.34483	3.72414		4.77778	3.96296	8.74074		4.1	2.55	6.65		4.53571	3.64286	8.17857
SD		0.788069	1.01955	1.03999		1.01795	0.944089	1.30773		0.902924	0.897451	1.13063		1.1209	1.09128	1.53404		1.07115	1.09904	1.1821		1.03574	1.02611	1.33482
n		20	20	20		24	24	24		29	29	29		27	27	27		20	20	20		28	28	28
		Number of items= 20				Number of items= 24				Number of items= 29				Number of items= 27				Number of items= 20				Number of items= 28
		Mean = 11.3				Mean = 8.83				Mean = 3.72				Mean = 8.74				Mean = 6.65				Mean = 8.18
		95% confidence interval for Mean: 10.81 thru 11.89				95% confidence interval for Mean: 8.336 thru 9.331				95% confidence interval for Mean: 3.272 thru 4.177				95% confidence interval for Mean: 8.186 thru 9.295				95% confidence interval for Mean: 6.077 thru 7.223				95% confidence interval for Mean: 7.694 thru 8.663
		Standard Deviation = 1.04				Standard Deviation = 1.31				Standard Deviation = 1.13				Standard Deviation = 1.53				Standard Deviation = 1.18				Standard Deviation = 1.33
		Hi = 13.0 Low = 10.0				Hi = 11.0 Low = 7.00				Hi = 5.00 Low = 2.00				Hi = 12.0 Low = 6.00				Hi = 9.00 Low = 5.00				Hi = 10.0 Low = 6.00
		Median = 11.0				Median = 9.00				Median = 4.00				Median = 9.00				Median = 7.00				Median = 8.00
		Average Absolute Deviation from Median = 0.850				Average Absolute Deviation from Median = 1.00				Average Absolute Deviation from Median = 0.966				Average Absolute Deviation from Median = 1.15				Average Absolute Deviation from Median = 0.950				Average Absolute Deviation from Median = 1.11
		Q1	10.5			7.5				3				8				6				7
		Q3	12			10				5				9.5				7.5				9
		IQR	1.5			2.5				2				1900-01-01 12:00:00				1.5				2
Anova	HattP	Sgwt-HattP	SattP-HattP	SLL-HattP	SLLL-HattP	SLLF-HattP
two-tailed	1	2	3	4	5	6
2	***		***			***
3	***	***		***	***	***
4	***		***			***
5	***		***			**
6	***	***	***	***	**

## Sheet: veins
Wing vein analysis, female flies, (trans-)heterozygous exc. for yw
% of wings with shortened L5 / L4
		yw -hz	SuH gwt	SuH attP	SuH LL	SuH LLF	SuH LLL	HattP	SuH gwt-HattP	SuH attP-HattP	SuH LL-HattP	SuH LLF-HattP	SuH LLL-HattP
	% DL5 wing	0	2.56	8.16	10	16.67	70.2	97.62	100	100	96.77	92.31	98.04
	% DL4 wing	0	0	0	0	0	0	0	0	6	0	0	48.04
	n mounted	25	39	49	20	18	47	42	16	50	31	52	102
L5 vein length observed, relative to total L5 length in%
		yw -hz	SuH gwt	SuH attP	SuH LL	SuH LLF	SuH LLL	HattP	SuH gwt-HattP	SuH attP-HattP	SuH LL-HattP	SuH LLF-HattP	SuH LLL-HattP
	% L5/total	1	1	0.994	0.993	0.976	0.846	0.77	0.767	0.725	0.728	0.719	0.622
	SD	0	0	0.04	0.02	0.06	0.12	0.07	0.06	0.05	0.09	0.08	0.1
	n	25	38	49	20	18	47	42	16	20	31	50	51
	Anova 2 tailed Tukey-Kramer
		yw	gwt	SuH attP	LL	LLF	LLL	HattP	HattP gwt	HattP SuHattP	HattP LL	HattP SuHLLF	HattP SuHLLL
		1	2	3	4	5	6	7	8	9	10	11	12
	2
	3
	4
	5
	6	***	***	***	***	***
	7	***	***	***	***	***	***
	8	***	***	***	***	***	*
	9	***	***	***	***	***	***
	10	***	***	***	***	***	***
	11	***	***	***	***	***	***
	12	***	***	***	***	***	***	***	***	***	***	***

## Sheet: vein length raw
L5 Vein length measured on mounted wings from females starting in June 15 (R1), to Aug 2015 (R2) till Feb 2016 (R3)
Measurements with Image J, using segmented line: 2 measurements each with short vs long
	yw				SuH gwt				SuHattP				SuHLL				SuHLLF				SuHLLL
R3	short	total L5	% wing	R2	short	total L5	% wing	R1	short	total L5	% wings	R1	short	total L5	% wings	R1	short	total L5	% wings	R3	short	total L5	% wings
	179835	179835	1		153967	153967	1		179488	179488	1		185319	185319	1		152282	178595	0.852667		194196	194196	1
	176305	176305	1		164144	164772	0.996189		161825	161825	1		163455	163455	1		178090	178090	1		144120	198203	0.727133
	177674	177674	1		164458	164458	1		159700	159700	1		179256	179256	1		171769	171769	1		193861	193861	1
	165286	165286	1		169596	169596	1		164836	164836	1		166685	166685	1		177848	177848	1		143742	195365	0.735761
	183521	183521	1		166189	166189	1		158723	158723	1		162260	162260	1		167418	167418	1		153953	204726	0.751995
	203079	203079	1		162665	162665	1		162035	162035	1		168226	168226	1		177115	177115	1		186857	203398	0.918677
	176192	176192	1		167972	167972	1		165365	165365	1		170373	170373	1		170038	170038	1		211149	211149	1
	175549	175549	1		171865	171865	1		166971	166971	1		174998	174998	1		171513	171513	1		194309	194309	1
	174601	174601	1		151460	151460	1		164907	168689	0.97758		159706	175003	0.91259		175894	175894	1		145014	199614	0.726472
	186317	186317	1		148603	148603	1		161097	161097	1		190936	190936	1		152966	171834	0.890196		153849	206546	0.744866
	191139	191139	1		155217	155217	1		151878	163744	0.927533		175637	175637	1		177313	177313	1		203829	203829	1
	179148	179148	1		163288	163288	1		177343	177343	1		178749	178749	1		182225	182225	1		155897	188208	0.828323
	202245	202245	1		170009	170009	1		146278	164620	0.88858		165231	165231	1		177811	177811	1		182315	209974	0.868274
	177427	177427	1		171798	171798	1		164178	164178	1		161646	161646	1		172320	172320	1		175111	190111	0.921099
	192586	192586	1		161566	161566	1		163950	163950	1		158836	168685	0.941613		178826	178826	1		186694	208180	0.896791
	199719	199719	1		169842	169842	1		167969	167969	1		180118	180118	1		142025	173330	0.819391		147462	188169	0.783668
	173431	173431	1		166324	166324	1		161199	161199	1		178146	178146	1		169654	169654	1		194833	194833	1
	181215	181215	1		167436	167436	1		156595	156595	1		176194	176194	1		178496	178496	1
	191744	191744	1		173034	173034	1		165730	165730	1		172846	172846	1					R2	162634	207178	0.784996
	201259	201259	1						161825	161825	1		181945	181945	1						216681	216681	1
	191529	191529	1	R1	153967	153967	1														154156	205494	0.750173
	181110	181110	1		164772	164144	1.00383	R2	203778	203778	1										151916	197105	0.770736
	181657	181657	1		164458	164458	1		179390	179390	1										207915	211520	0.982957
	169732	169732	1		169596	169596	1		167277	167277	1										205059	205059	1
	186028	186028	1		166189	166189	1		216317	216317	1										202084	202084	1
					162665	162665	1		193145	193145	1										135378	198386	0.682397
MW	183933	183933	1		167972	167972	1		191779	191779	1		172528	173785	0.99271		170756	175005	0.975681		179859	179859	1
SD	10376.1	10376.1	0		171865	171865	1		191455	191455	1		9067.5	7945.77	0.0229263		10901.7	4068.89	0.05726		156420	203874	0.767239
					151460	151460	1		222853	200049	1.11399										191091	191091	1
n	25				148603	148603	1		194081	194081	1		20								150709	203424	0.740861
					155217	155217	1		201132	201132	1						18				176001	230372	0.763986
					163288	163288	1		167719	212897	0.787794										214464	214464	1
					170009	170009	1		202190	202190	1										130178	210633	0.618032
					171798	171798	1		186345	186345	1										153525	192435	0.797802
					161566	161566	1		180164	180164	1										154168	211874	0.72764
					169842	169842	1		178362	178362	1										161297	221737	0.727425
					166324	166324	1		198975	198975	1										162295	188715	0.860001
					167436	167436	1		186165	186165	1										201869	201869	1
					173034	173034	1		191607	191607	1										193159	193159	1
									190670	190670	1										159634	195883	0.814946
									209652	209652	1										138734	205816	0.674068
									186620	186620	1										158788	211628	0.750317
									188665	188665	1										164289	206833	0.794307
									185326	185326	1										146518	208695	0.702068
									202326	202326	1										183579	211364	0.868544
MW					164197	164197	1		191689	191689	1										162499	195605	0.830751
SD					7164.27	7066.18	0.000887812		197700	197700	1										167408	207571	0.80651
									186330	186330	1										142406	213995	0.665464
									194028	194028	1										171317	202746	0.846474
									193781	193781	1										23994.7	9789.21	0.121444
MW									180437	181587	0.993785
SD									17932.6	16640.6	0.039344										47
n					38				49
	HattP				SuH gwt-HattP R2				SuHattP-HattP				SuHLL-HattP				SuHLLF-HattP				SuHLLL-HattP
	short	total L5			short	total L5			short	total L5			short	total L5			short	total L5			short	total L5
R1	148783	183712	0.809871		136208	177885	0.765708	R1	140412	183451	0.765392	R1	110923	186245	0.595576	R1	136972	184774	0.741295	R1	112540	188861	0.595888
	177624	177624	1		126736	186678	0.678902		123306	179041	0.688703		133911	187221	0.715256		138776	183343	0.75692		144058	165599	0.869921
	145489	176295	0.825259		118876	173438	0.685409		135656	177728	0.763279		150470	177692	0.846802		136171	188526	0.722293		147459	163270	0.90316
	139078	182090	0.763787		147984	192928	0.767043		140184	178965	0.783304		152711	193195	0.79045		134211	184980	0.725543		113308	183764	0.616595
	135282	180889	0.747873		147286	196621	0.749086		128725	182042	0.707117		157567	182646	0.862691		129236	181207	0.713195		124275	199228	0.623783
	174745	189611	0.921597		145890	195044	0.747985		133207	184676	0.721301		129403	190869	0.677968		144024	194946	0.738789		117101	187755	0.62369
	149716	185184	0.808472		157451	183283	0.859059		135573	184283	0.735678		122775	189895	0.646542		133173	178002	0.748155		107476	176035	0.610538
	143603	173967	0.825461		125912	182851	0.688604		127287	185912	0.684663		170283	186085	0.915082		147929	192224	0.769566		104953	196354	0.534509
	134987	178816	0.754893		168954	199483	0.846959		124579	178649	0.697339		112356	186140	0.60361		111931	178579	0.626787		105304	172622	0.610027
	150791	183776	0.820515		130489	187313	0.696636		134927	176745	0.763399		129330	178176	0.725855		159695	200879	0.794981		98675	172622	0.571625
	121482	174369	0.696695		172201	195461	0.880999		122407	177361	0.690157		121219	192780	0.628794		142614	193413	0.737355		141727	176195	0.804376
	125305	187547	0.668126		145170	185419	0.782929		125712	177545	0.708057		146286	192934	0.758218		126491	191798	0.659501		123977	191984	0.645767
	153143	182212	0.840466		140064	179725	0.779324		112699	179158	0.629048		122437	181606	0.67419		121748	180417	0.674814		117037	172192	0.679689
	127259	170014	0.748521		145202	180316	0.805264		129129	182404	0.707929		111480	180820	0.616525		129607	175367	0.739062		107532	175957	0.611127
	143524	174845	0.820864		128585	173228	0.742288		141185	173739	0.812627		140213	189871	0.738465		124747	192846	0.646874		104281	177375	0.587913
	119568	166742	0.717084		144804	183405	0.789531		141642	180074	0.786577		128324	183686	0.698605		125208	180670	0.69302		108275	188206	0.5753
	125821	171131	0.735232						144366	185952	0.776362		137541	190614	0.721568		136588	186748	0.731403		121317	195100	0.62182
	135789	176286	0.770277						140613	186126	0.755472		171090	171090	1		111353	175199	0.63558		91944	173577	0.529702
									110671	177511	0.62346		152802	192614	0.793307		134672	198201	0.679472		89600	191428	0.468061
									132414	191756	0.690534
MW					142613	185817	0.766608		131235	181156	0.72452
SD					14954.8	8158.36	0.0616709		9452.5	4353.64	0.051123
n					16				20
R3	150657	209827	0.718006									R2	116507	178515	0.652645	R2	111135	194111	0.572533	R2	115209	187058	0.6159
	176266	202222	0.871646										117672	182518	0.644714		142169	200837	0.707883		101293	178681	0.566893
	155900	207265	0.752177										143547	185558	0.773596		132466	183730	0.720982		118813	187435	0.633889
	146333	200045	0.7315										140312	189709	0.739617		169105	191957	0.880953		88510	187247	0.472691
	155081	209027	0.741919										119114	172859	0.689082		90802	182916	0.496414		107101	177315	0.604015
	152235	212401	0.716734										137324	185210	0.74145		124826	183860	0.678919		82609	181248	0.455779
	161006	192776	0.835197										113163	168922	0.669913		159422	192072	0.830012		133735	191675	0.697717
	159668	206678	0.772545										113071	175200	0.645382		136071	191605	0.710164		118457	241666	0.490168
	149713	196354	0.762465										121788	189530	0.642579		150467	183007	0.822193		99110	181844	0.545028
	182382	211537	0.862175										132222	171440	0.771244		169606	180786	0.938159		111429	189308	0.588612
	142944	197953	0.722111										118408	158333	0.747842		138585	179065	0.773937		107820	177455	0.607591
	140360	206102	0.681022										159616	188583	0.846397		120318	177886	0.676377		106418	182220	0.584008
	152599	204483	0.746267														133439	181366	0.735744		112940	171121	0.660001
	152727	214501	0.712011										133350	183244	0.728192		129722	186442	0.695777		100468	183233	0.548307
	170942	213001	0.802541										17585.8	8379.29	0.0947122		129701	174645	0.742655		122500	172500	0.710145
	156007	252171	0.618656														146240	186152	0.785595		126627	182983	0.692015
	140968	197977	0.712042														123537	191279	0.645847		90540	192088	0.471346
	142606	204775	0.696403														128763	192771	0.667958		97641	173700	0.562124
	156910	212389	0.738786														138484	189034	0.732588		103885	189032	0.549563
	160653	207183	0.775416														123502	178575	0.691597		134652	181181	0.743191
	171942	205482	0.836774														118931	190194	0.625314		97839	170310	0.574476
	170364	212049	0.803418														115482	190188	0.607199		154909	200343	0.773219
	148808	217255	0.684946														134695	193755	0.695182		117641	168208	0.699378
	156708	203719	0.769236														135482	177160	0.764744		118930	181612	0.654858
																	131300	184492	0.711684		146706	191090	0.767732
MW	150137	195531	0.769976														131592	180684	0.728299		147699	174119	0.848265
SD	15308.6	17508.5	0.0712477														154340	192165	0.803164		125292	186349	0.672351
																	136885	172690	0.792663		110476	184158	0.599898
n	42												33				141658	191317	0.740436		120612	187223	0.644216
																	115547	186208	0.620527		94578	185099	0.510959
																	142476	175581	0.811455		126757	186965	0.677972
																					80430	186473	0.431322
																	133638	185973	0.718831		113774	183511	0.622296
																	14696.3	7108.42	0.0763654		17405.8	11956.2	0.103491
																	50				51
% of wings with shortened L5 / L4
		yw -hz	SuH gwt	SuH attP	SuH LL	SuH LLF	SuH LLL	HattP	SuH gwt-HattP	SuH attP-HattP	SuH LL-HattP	SuH LLF-HattP	SuH LLL-HattP
	n	25	39	49	20	18	47	42	16	50	31	52	102
	L5 defect	0	1	4	2	3	33	41	16	50	30	48	100
	L4 defect	0	0	0	0	0	0	0	0	3	0	0	49
	% DL5 wing	0	2.56	8.16	10	16.67	70.2	97.62	100	100	96.77	92.31	98.04
	% DL4 wing	0	0	0	0	0	0	0	0	6	0	0	48.04

## Sheet: N summary
N5419 X
	OreR	y w	D47	gwt	SuH attp	SuH LL	SuH LLF	SuH LLL	HattP	HLD
n flies	359	301	128	456	227	285	159.5	254	273	254
n wings	718	602	256	912	454	570	319	508	546	508
notches	353	173	25	271	134	32	104	26	2	2
% N wings	0.491643	0.287375	0.0976562	0.297149	0.295154	0.0561404	0.326019	0.0511811	0.003663	0.00393701
ANOVA	yw	OreR	gwt	SuH attP	LL	LLF	LLL	HattP	D47	HLD
	1	2	3	4	5	6	7	8	9	10
1					***		***	***	*
2					***		***	***	***
3					***		***	***	**
4					*		*	*
5	***	***	***	*		***
6					***		***	***	*
7	***	***	***	*		***
8	***	***	***	*		***
9	*	***	**			*
10	***	***	***	*		**
	x OreR	n	notches	% wings		x yw	n	notches	% wings		x SuHgwt	n	notches	% wings
	3.-9.11.2015	126	56	0.444		3.-9.11.2015	354	80	0.226		2017-01-31	168	78	0.464
	MZ	326	169	0.518		2017-01-31	106	40	0.377		3.-9.11.2015	20	11	0.55
	TS	266	128	0.481		MZ	86	31	0.36		MZ	382	83	0.217
						TS	56	22	0.393		TS	342	99	0.289
	total/MW	718	353	0.481		total/MW	602	173	0.321		total/MW	912	271	0.410333
	SD			0.037		SD			0.0765289		SD			0.153629
	x SuH attP	n	notches	% wings		x SuHLL	n	notches	% wings		x SuHLLF	n	notches	% wings
	3.-9.11.2015	66	15	0.227		2017-01-31	58	1	0.017		2017-01-31	40	13	0.33
	MZ	388	119	0.307		3.-9.11.2015	34	1	0.029		3.-9.11.2015	39	13	0.33
						MZ	234	16	0.068		MZ	128	43	0.336
						TS	244	14	0.057		TS	112	35	0.313
	total/MW	454	134	0.267		total/MW	570	32	0.038		total/MW	319	104	0.332
	SD			0.0565685		SD			0.0237539		SD			0.00991211
	x SuHLLL	n	notches	% wings		x H attP	n	notches	% wings		x H LD	n	notches	% wings
	2017-01-31	84	0	0		2005-07-07	180	0	0
	3.-9.11.2015	56	0	0		MZ	136	1	0.007		MZ	362	2	0.006
	MZ	222	21	0.095		TS	230	1	0.015		TS	146	0	0
	TS	146	5	0.034
	total/MW	508	26	0.0316667		total/MW	546	2	0.00733333		total/MW	508	2	0.003
	SD			0.0447986		SD			0.00750555		SD			0.00424264
	x SuHD47	n	notches	% wings
	MZ	118	10	0.085
	TS	138	15	0.109
	total/MW	256	25	0.097
	SD			0.0169706

## Sheet: N raw
flies with notched wings		none	one	both
		n. notches	69	50	n. flies	% wings	% flies				n. notches	62	33	n. flies	% wings	% flies				n. notches	24	16	n. flies	% wings	% flies
yw N5419	x OreR	0	1	2	163	0.518405	0.730061	169	yw N5419	x OreR	0	1	2	133	0.462406	0.691729	128		x Ore R	0	1	2	63	0.444444	0.634921	56
FRT18A/	17.2.1017	5	6	6	17	0.529412	0.705882		/ FM7a	20.2.1017	1	0	2	3	0.666667	0.666667			2015-11-03	9	6	7	22	0.454545	0.590909
FM7a	20.2.1017	2	6	3	11	0.545455	0.818182		T.S.	21.2.1017	1	2	2	5	0.6	0.8			2015-11-04	7	10	9	26	0.538462	0.730769
M.Z.	21.2.1017	5	3	1	9	0.277778	0.444444		T.S.	22.2.1017	3	1	2	6	0.416667	0.5			2015-11-05	5	4	0	9	0.222222	0.444444
	22.2.1017	4	2	1	7	0.285714	0.428571			23.2.1017	5	1	0	6	0.0833333	0.166667			2015-11-09	2	4	0	6	0.333333	0.666667
	23.2.1017	2	3	1	6	0.416667	0.666667			24.2.1017	3	5	2	10	0.45	0.7
	24.2.1017	3	6	3	12	0.5	0.75			27.2.1017	7	11	1	19	0.342105	0.631579
	27.2.1017	7	11	6	24	0.479167	0.708333			28.2.1017	5	3	1	9	0.277778	0.444444
	28.2.1017	6	10	7	23	0.521739	0.73913			2017-03-03	8	14	10	32	0.53125	0.75
	2017-03-03	7	11	18	36	0.652778	0.805556			2017-03-06	2	11	9	22	0.659091	0.909091
	2017-03-06	3	10	3	16	0.5	0.8125			2017-03-07	0	3	1	4	0.625	1
	2017-03-09	0	1	1	2	0.75	1			2017-03-09	4	7	0	11	0.318182	0.636364
										2017-03-13	2	3	1	6	0.416667	0.666667
		n. notches	15	8	n. flies	% wings	% flies				n. notches	12	5	n. flies	% wings	% flies				n. notches	48	16	n. flies	% wings	% flies
yw N5419	x w1118	0	1	2	43	0.360465	0.534884	31	yw N5419	x w1118	0	1	2	28	0.392857	0.607143	22		x y w	0	1	2	177	0.225989	0.361582	80
FRT18A/	17.2.1017	2	3	1	6	0.416667	0.666667		/ FM7a	20.2.1017	3	1	0	4	0.125	0.25			2015-11-03	15	6	2	23	0.217391	0.347826
FM7a	20.2.1017	6	5	4	15	0.433333	0.6		T.S.	21.2.1017	2	3	0	5	0.3	0.6			2015-11-04	29	15	3	47	0.223404	0.382979
M.Z.	22.2.1017	0	0	1	1	1	1		T.S.	22.2.1017	1	2	1	4	0.5	0.75			2015-11-05	25	8	4	37	0.216216	0.324324
	23.2.1017	0	0	1	1	1	1			23.2.1017	0	0	1	1	1	1			2015-11-09	44	19	7	70	0.235714	0.371429
	24.2.1017	1	0	0	1	0	1			24.2.1017	1	3	1	5	0.5	0.8
	27.2.1017	2	5	0	7	0.357143	0.714286			27.2.1017	1	1	1	3	0.5	0.666667				n. notches	28	6	n. flies	% wings	% flies
	28.2.1017	0	1	0	1	0.5	1			28.2.1017	1	1	1	3	0.5	0.666667			x y w	0	1	2	53	0.377358	0.641509	40
	2017-03-03	7	0	0	7	0	0			2017-03-03	0	1	0	1	0.5	1			2017-01-31	19	28	6	53	0.377358	0.641509
	2017-03-06	1	1	0	2	0.25	0.5			2017-03-06	2	0	0	2	0	0
	2017-03-07	1	0	0	1	0	0
	2017-03-09	0	0	1	1	1	1
		n. notches	10	0	n. flies	% wings	% flies				n. notches	9	3	n. flies	% wings	% flies
yw N5419	x SuHD47	0	1	2	59	0.0847458	0.169492	10	yw N5419	x SuH D47	0	1	2	69	0.108696	0.173913	15
FRT18A/	17.2.1017	5	0	0	5	0	0		/ FM7a	22.2.1017	1	1	0	2	0.25	0.5
FM7a	20.2.1017	8	3	0	11	0.136364	0.272727		T.S.	23.2.1017	0	0	1	1	1	1
M.Z.	21.2.1017	2	0	0	2	0	0		T.S.	27.2.1017	7	1	0	8	0.0625	0.125
	22.2.1017	2	0	0	2	0	0			28.2.1017	8	1	0	9	0.0555556	0.111111
	23.2.1017	2	0	0	2	0	0			2017-03-03	13	4	2	19	0.210526	0.315789
	24.2.1017	10	0	0	10	0	0			2017-03-06	9	1	0	10	0.05	0.1
	27.2.1017	13	5	0	18	0.138889	0.277778			2017-03-07	8	0	0	8	0	0
	28.2.1017	4	2	0	6	0.166667	0.333333			2017-03-09	7	1	0	8	0.0625	0.125
	2017-03-07	2	0	0	2	0	0			2017-03-13	4	0	0	4	0	0
	2017-03-13	1	0	0	1	0	0
		n. notches	53	15	n. flies	% wings	% flies				n. notches	51	24	n. flies	% wings	% flies				n. notches	32	23	n. flies	% wings	% flies
yw N5419	x SuHgwt	0	1	2	191	0.217277	0.356021	83	yw N5419	x SuH gwt	0	1	2	171	0.289474	0.438596	99		x x SuH gwt	0	1	2	84	0.464286	0.654762	78
FRT18A/	17.2.1017	1	2	0	3	0.333333	0.666667		/ FM7a	20.2.1017	2	2	0	4	0.25	0.5			2017-01-31	15	20	8	43	0.418605	0.651163
FM7a	20.2.1017	13	2	0	15	0.0666667	0.133333		T.S.	21.2.1017	2	1	2	5	0.5	0.6			2017-01-31	14	12	15	41	0.512195	0.658537
M.Z.	21.2.1017	8	0	0	8	0	0		T.S.	22.2.1017	1	3	0	4	0.375	0.75
	22.2.1017	4	2	0	6	0.166667	0.333333			23.2.1017	4	3	3	10	0.45	0.6
	23.2.1017	14	2	1	17	0.117647	0.176471			24.2.1017	8	6	1	15	0.266667	0.466667			mounted ZZK		11	0	10	0.55		11
	24.2.1017	13	6	3	22	0.272727	0.409091			27.2.1017	17	8	4	29	0.275862	0.413793			analysis 1/17
	27.2.1017	26	20	7	53	0.320755	0.509434			28.2.1017	13	3	1	17	0.147059	0.235294
	28.2.1017	18	9	2	29	0.224138	0.37931			2017-03-03	21	9	3	33	0.227273	0.363636
	2017-03-03	11	7	1	19	0.236842	0.421053			2017-03-06	4	2	2	8	0.375	0.5
	2017-03-06	8	1	0	9	0.0555556	0.111111			2017-03-07	6	3	0	9	0.166667	0.333333
	2017-03-07	4	0	0	4	0	0			2017-03-09	12	5	2	19	0.236842	0.368421
	2017-03-09	2	1	0	3	0.166667	0.333333			2017-03-13	6	6	6	18	0.5	0.666667
	2017-03-13	1	1	1	3	0.5	0.666667
		n. notches	69	25	n. flies	% wings	% flies				n. notches	15	0	n. flies	% wings	% flies				n. notches	15	0	n. flies	% wings	% flies
yw N5419	x SuHattP	0	1	2	194	0.306701	0.484536	119		x x SuH attP	0	1	2	33	0.227273	0.454545	15		x x SuH attP	0	1	2	33	0.227273	0.454545	15
FRT18A/	17.2.1017	0	0	0	0					2017-01-31	5	0	0	5	0	0			2017-01-31	5	0	0	5	0	0
FM7a	20.2.1017	6	2	1	9	0.222222	0.333333			mounted ZZK		1	0	9.5	0.0526316				mounted ZZK		1	0	9.5	0.0526316
M.Z.	21.2.1017	3	1	0	4	0.125	0.25			analysis 1/17		14	0	18.5	0.378378				analysis 1/17		14	0	18.5	0.378378
	22.2.1017	1	3	0	4	0.375	0.75
	23.2.1017	1	0	1	2	0.5	0.5
	24.2.1017	7	4	5	16	0.4375	0.5625
	27.2.1017	23	20	8	51	0.352941	0.54902
	28.2.1017	12	8	2	22	0.272727	0.454545
	2017-03-03	19	12	2	33	0.242424	0.424242
	2017-03-06	10	13	3	26	0.365385	0.615385
	2017-03-07	4	2	1	7	0.285714	0.428571
	2017-03-09	11	4	2	17	0.235294	0.352941
	2017-03-13	3	0	0	3	0	0
											n. notches	12	1							n. notches	1	0	n. flies	% wings	% flies
		n. notches	12	2	n. flies	% wings	% flies		yw N5419	x SuH LL	0	1	2	122	0.057377	0.106557	14		x x SuH LL	0	1	2	29	0.0172414	0.0344828	1
yw N5419	x SuH LL	0	1	2	117	0.0683761	0.119658	16	/ FM7a	20.2.1017	3	0	0	3	0	0			2017-01-31	28	1	0	29	0.0172414	0.0344828
FRT18A/	17.2.1017	4	0	0	4				T.S.	21.2.1017	4	1	0	5	0.1	0.2
FM7a	20.2.1017	26	1	0	27	0.0185185	0.037037		T.S.	22.2.1017	2	0	0	2	0	0
M.Z.	21.2.1017	3	0	0	3	0	0			23.2.1017	11	0	0	11	0	0			TS EtOH wings		1	0	17	0.0294118		1
	22.2.1017	6	0	0	6	0	0			24.2.1017	3	0	0	3	0	0			analysis 1/17
	23.2.1017	7	0	0	7	0	0			27.2.1017	22	0	0	22	0	0
	24.2.1017	7	0	0	7	0	0			28.2.1017	8	0	0	8	0	0
	27.2.1017	19	6	2	27	0.185185	0.296296			2017-03-03	23	3	0	26	0.0576923	0.115385
	28.2.1017	3	1	0	4	0.125	0.25			2017-03-06	14	1	0	15	0.0333333	0.0666667
	2017-03-03	15	4	0	19	0.105263	0.210526			2017-03-07	8	5	0	13	0.192308	0.384615
	2017-03-06	11	0	0	11	0	0			2017-03-09	2	1	1	4	0.375	0.5
	2017-03-07	1	0	0	1	0	0			2017-03-13	9	1	0	10	0.05	0.1
	2017-03-09	1	0	0	1	0	0
											n. notches	23	6
		n. notches	21	11	n. flies	% wings	% flies		yw N5419	x SuH LLF	0	1	2	56	0.3125	0.517857	35			n. notches	3	5	n. flies	% wings	% flies
yw N5419	x SuH LLF	0	1	2	64	0.335938	0.5	43	/ FM7a	21.2.1017	1	0	2	3	0.666667	0.666667			x x SuH LLF	0	1	2	20	0.325	0.4	13
FRT18A/	17.2.1017	3	2	0	5	0.2	0.4		T.S.	22.2.1017	1	3	1	5	0.5	0.8			2017-01-31	12	3	5	20	0.325	0.4
FM7a	20.2.1017	1	1	0	2	0.25	0.5		T.S.	23.2.1017	3	2	1	6	0.333333	0.5
M.Z.	21.2.1017	0	0	0	0					24.2.1017	2	1	0	3	0.166667	0.333333
	22.2.1017	1	0	0	1	0	0			27.2.1017	3	5	1	9	0.388889	0.666667					13	0	19.5	0.333333		13
	23.2.1017	1	1	0	2	0.25	0.5			28.2.1017	2	3	0	5	0.3	0.6			TS EtOH wings		6	0	10.5	0.285714
	24.2.1017	2	1	2	5	0.5	0.6			2017-03-03	7	1	1	9	0.166667	0.222222			analysis 1/17		7	0	9	0.388889
	27.2.1017	11	6	3	20	0.3	0.45			2017-03-06	1	0	0	1	0	0
	28.2.1017	3	1	2	6	0.416667	0.5			2017-03-07	2	2	0	4	0.25	0.5
	2017-03-03	6	5	2	13	0.346154	0.538462			2017-03-09	2	0	0	2	0	0
	2017-03-06	3	3	1	7	0.357143	0.571429			2017-03-13	3	6	0	9	0.333333	0.666667
	2017-03-07	1	1	1	3	0.5	0.666667
											n. notches	3	1
		n. notches	17	2	n. flies	% wings	% flies		yw N5419	x SuH LLL	0	1	2	73	0.0342466	0.0547945	5			n. notches	0	0	n. flies	% wings	% flies
yw N5419	x SuH LLL	0	1	2	111	0.0855856	0.162162	21	/ FM7a	20.2.1017	4	0	0	4	0	0			x x SuH LLL	0	1	2	42	0	0	0
FRT18A/	17.2.1017	1	0	0	1	0	0		T.S.	21.2.1017	4	0	0	4	0	0			2017-01-31	42	0	0	42	0	0
FM7a	20.2.1017	2	0	0	2	0	0		T.S.	22.2.1017	2	0	0	2	0	0
M.Z.	21.2.1017	1	0	0	1					23.2.1017	7	0	0	7	0	0
	22.2.1017	3	1	0	4	0.125	0.25			24.2.1017	3	0	0	3	0	0					0	0	28	0		0
	23.2.1017	1	1	0	2	0.25	0.5			27.2.1017	29	2	0	31	0.0322581	0.0645161			TS EtOH wings		0		18	0
	24.2.1017	4	1	0	5	0.1	0.2			28.2.1017	11	1	0	12	0.0416667	0.0833333			analysis 1/17		0		10	0
	27.2.1017	32	6	1	39	0.102564	0.179487			2017-03-03	3	0	1	4	0.25	0.25
	28.2.1017	11	2	0	13	0.0769231	0.153846			2017-03-06	5	0	0	5	0	0
	2017-03-03	24	5	0	29	0.0862069	0.172414			2017-03-07	1	0	0	1	0	0
	2017-03-06	9	1	0	10	0.05	0.1
	2017-03-07	3	0	1	4	0.25	0.25
	2017-03-09	1	0	0	1	0	0
											n. notches	1	0							n. notches			n. flies	% wings	% flies
		n. notches	1	0	n. flies	% wings	% flies		yw N5419	xH attP	0	1	2	115	0.00434783	0.00869565	1		x HattP	0	1	2	90	0	0	0
yw N5419	x H attP	0	1	2	68	0.00735294	0.0147059	1	/ FM7a	20.2.1017	3	0	0	3	0	0			1905-07-07	90	0	0	90	0	0
FRT18A/	17.2.1017	1	0	0	1	0	0		T.S.	21.2.1017	3	1	0	4	0.125	0.25
FM7a	20.2.1017	5	0	0	5	0	0		T.S.	22.2.1017	4	0	0	4	0	0			x.2.2017	0	0	0	0
M.Z.	21.2.1017	1	0	0	1					23.2.1017	7	0	0	7	0	0			x.2.2017	0	0	0	0
	22.2.1017	4	0	0	4	0	0			24.2.1017	3	0	0	3	0	0
	23.2.1017	3	0	0	3	0	0			27.2.1017	31	0	0	31	0	0
	24.2.1017	7	0	0	7	0	0			28.2.1017	5	0	0	5	0	0
	27.2.1017	15	1	0	16	0.03125	0.0625			2017-03-03	17	0	0	17	0	0
	28.2.1017	7	0	0	7	0	0			2017-03-06	18	0	0	18	0	0
	2017-03-03	15	0	0	15	0	0			2017-03-07	7	0	0	7	0	0
	2017-03-06	6	0	0	6	0	0			2017-03-09	9	0	0	9	0	0
	2017-03-07	2	0	0	2	0	0			2017-03-13	7	0	0	7	0	0
	2017-03-09	1	0	0	1	0	0
											n. notches	0	0
		n. notches	2	0	n. flies	% wings	% flies		yw N5419	xH LD	0	1	2	73	0	0	0
yw N5419	x H LD	0	1	2	181	0.00552486	0.0110497	2	/ FM7a	20.2.1017	6	0	0	6	0	0
FRT18A/	17.2.1017	12	0	0	12	0	0		T.S.	21.2.1017	1	0	0	1	0	0
FM7a	20.2.1017	13	0	0	13	0	0		T.S.	22.2.1017	2	0	0	2	0	0
M.Z.	21.2.1017	3	1	0	4					23.2.1017	11	0	0	11	0	0
	22.2.1017	3	0	0	3	0	0			24.2.1017	6	0	0	6	0	0
	23.2.1017	5	0	0	5	0	0			27.2.1017	17	0	0	17	0	0
	24.2.1017	3	0	0	3	0	0			28.2.1017	15	0	0	15	0	0
	27.2.1017	45	1	0	46	0.0108696	0.0217391			2017-03-03	4	0	0	4	0	0
	28.2.1017	18	0	0	18	0	0			2017-03-06	8	0	0	8	0	0
	2017-03-03	27	0	0	27	0	0			2017-03-07	2	0	0	2	0	0
	2017-03-06	24	0	0	24	0	0			2017-03-09	1	0	0	1	0	0
	2017-03-07	12	0	0	12	0	0
	2017-03-09	10	0	0	10	0	0
	2017-03-13	4	0	0	4	0	0

## Sheet: Dl summary
Dl B2 X
	OreR	SuH wt	SuH attP	SuH LL	SuH LLF	SuH LLL	HattP
w_1_1	9	6	4	5	6	4	3
w_1_2	8	6	4	5	3	5	3
w_1_3	11	8	5	7	4	3	2
w_1_4	9	7	5	6	5	4	2
w_1_5	11	8	2	7	4	4	2
w_1_6	9	7	3	5	3	5	2
w_1_7	9	9	5	4	5	4	3
w_1_8	9	6	4	4	5	3	3
w_1_9	11	10	6	5	4	3	2
w_1_10	7	7	4	6	7	6	3
w_1_11	9	7	3	5	3	3	3
w_1_12	8	9	3	5	6	4	3
w_1_13	7	7	4	6	5	4	1
w_1_14	9	8	5	5	5	4	3
w_1_15	10	7	6	5	8	4	2
w_1_16	11		5	3	5	5	3
w_1_17	10		6	5	5	5	2
w_1_18	9		4	6	4		3
MW	9.22222	7.46667	4.33333	5.22222	4.83333	4.11765	2.5
SD	1.26284	1.18723	1.13759	1.00326	1.33945	0.857493	0.618347
0.95	8.631-9.813	6.819-8.114	3.82-4.847	4.708-5,736	4.282-5.385	3.54-4.71	2.137-2.863
hi	11	10	6	7	8	6	3
lo	7	6	2	3	3	3	1
median	9.0	7.0	4.0	5.0	5.0	4.0	3.0
Anova	OreR	SuH wt	SuH attP	SuH LL	SuH LLF	SuH LLL	HattP
2tailed Tukey	1	2	3	4	5	6	7
2	***
3	***	***
4	***	***
5	***	***
6	***	***
7	***	***	***	***	***	**

## Sheet: Dl raw
Dl B2 X
OreR	w_1_1	w_1_2	w_1_3	w_1_4	w_1_5	w_1_6	w_1_7	w_1_8	w_1_9	w_1_10	w_1_11	w_1_12	w_1_13	w_1_14	w_1_15	w_1_16	w_1_17	w_1_18		MW	SD
L2 1	1	1	1	1	1	1	1	1	1	1	1	1	1	1	1	1	1	1		1
L2 2	1	1	1	1	1	1	1	1	1	1	1	1	1	1	1	1	1	1		1
L2 3	1				1		1		1						1		1			0.333333
L2 4																	1			0.0555556
acv 5	1		1	1	1			1	1	1		1	1		1	1		1		0.666667
acv 6	1	1	1	1	1	1		1	1		1	1		1		1	1	1		0.777778
L3 7		1	1	1		1	1	1	1		1			1	1	1	1	1		0.722222
L3 8			1		1	1								1		1				0.277778
L4 9	1	1	1	1	1	1	1	1	1	1	1	1	1	1	1	1	1	1		1
pcv 10																				0
pcv 11	1	1	1	1	1	1	1	1	1	1	1	1	1	1	1	1	1	1		1
L5 12		1	1		1		1		1	1	1		1	1	1	1	1	1		0.722222
L5 13	1		1	1	1	1	1	1	1		1	1			1	1				0.666667
L5 14	1	1	1	1	1	1	1	1	1	1	1	1	1	1	1	1	1	1		1
total	9	8	11	9	11	9	9	9	11	7	9	8	7	9	10	11	10	9		9.22222	1.26284
																				9.22222
SuH gwt	w_1_1	w_1_2	w_1_3	w_1_4	w_1_5	w_1_6	w_1_7	w_1_8	w_1_9	w_1_10	w_1_11	w_1_12	w_1_13	w_1_14	w_1_15					MW	SD
L2 1	1	1	1	1	1	1	1	1	1	1	1	1	1	1	1					1
L2 2	1	1	1	1	1	1	1	1	1	1		1	1	1	1					0.933333
L2 3			1		1		1		1					1						0.333333
L2 4												1								0.0666667
acv 5				1																0.0666667
acv 6		1	1	1	1	1	1	1	1	1	1	1	1	1	1					0.933333
L3 7							1		1	1	1	1								0.333333
L3 8									1					1						0.133333
L4 9		1	1				1	1	1	1	1	1	1		1					0.666667
pcv 10																				0
pcv 11	1	1	1	1	1	1	1	1	1	1	1	1	1	1	1					1
L5 12	1				1	1						1								0.266667
L5 13	1	1	1	1	1	1	1		1		1		1	1	1					0.8
L5 14	1		1	1	1	1	1	1	1	1	1	1	1	1	1					0.933333
total	6	6	8	7	8	7	9	6	10	7	7	9	7	8	7					7.46667	1.18723
SuH attP	w_1_1	w_1_2	w_1_3	w_1_4	w_1_5	w_1_6	w_1_7	w_1_8	w_1_9	w_1_10	w_1_11	w_1_12	w_1_13	w_1_14	w_1_15	w_1_16	w_1_17	w_1_18		MW	SD
L2 1	1	1		1		1	1		1	1			1		1	1	1			0.611111
L2 2	1	1	1	1	1	1	1	1	1	1	1	1	1	1		1	1	1		0.944444
L2 3																				0
L2 4																	1			0.0555556
acv 5																				0
acv 6	1	1	1	1			1	1	1	1		1	1	1	1	1	1	1		0.833333
L3 7															1			1		0.111111
L3 8			1																	0.0555556
L4 9							1	1	1		1			1	1	1	1			0.444444
pcv 10																				0
pcv 11	1	1	1	1	1	1	1	1	1	1	1	1	1	1	1	1	1	1		1
L5 12														1						0.0555556
L5 13			1	1					1						1					0.222222
L5 14																				0
total	4	4	5	5	2	3	5	4	6	4	3	3	4	5	6	5	6	4		4.33333	1.13759
SuH LL	w_1_1	w_1_2	w_1_3	w_1_4	w_1_5	w_1_6	w_1_7	w_1_8	w_1_9	w_1_10	w_1_11	w_1_12	w_1_13	w_1_14	w_1_15	w_1_16	w_1_17	w_1_18		MW	SD
L2 1	1	1	1	1	1	1	1	1	1	1	1	1	1	1	1	1	1	1
L2 2	1	1	1	1	1	1	1	1	1	1	1	1	1	1	1	1	1	1
L2 3
L2 4
acv 5
acv 6	1	1	1	1	1	1		1	1	1	1	1	1	1	1		1	1
L3 7			1	1	1		1
L3 8
L4 9					1	1
pcv 10										1
pcv 11	1	1	1	1	1	1	1	1	1	1	1	1	1	1	1	1	1	1
L5 12			1						1				1	1	1
L5 13	1	1	1	1	1					1	1	1	1				1	1
L5 14																		1
total	5	5	7	6	7	5	4	4	5	6	5	5	6	5	5	3	5	6		5.22222	1.00326
SuH LLF	w_1_1	w_1_2	w_1_3	w_1_4	w_1_5	w_1_6	w_1_7	w_1_8	w_1_9	w_1_10	w_1_11	w_1_12	w_1_13	w_1_14	w_1_15	w_1_16	w_1_17	w_1_18		MW	SD
L2 1				1	1			1	1	1			1	1	1			1		0.5
L2 2	1	1	1	1	1	1	1	1	1	1	1	1	1	1	1	1	1	1		1
L2 3																				0
L2 4										1										0.0555556
acv 5	1						1	1		1		1			1					0.333333
acv 6	1	1	1	1	1	1	1		1	1	1	1		1	1	1	1	1		0.888889
L3 7			1					1				1								0.166667
L3 8															1					0.0555556
L4 9	1			1			1			1		1	1		1	1	1			0.5
pcv 10																				0
pcv 11	1	1	1	1	1	1	1	1	1	1	1	1	1	1	1	1	1	1		1
L5 12	1													1			1			0.166667
L5 13													1			1				0.111111
L5 14															1					0.0555556
total	6	3	4	5	4	3	5	5	4	7	3	6	5	5	8	5	5	4		4.83333	1.33945
SuH LLL	w_1_1	w_1_2	w_1_3	w_1_4	w_1_5	w_1_6	w_1_7	w_1_8	w_1_9	w_1_10	w_1_11	w_1_12	w_1_13	w_1_14	w_1_15	w_1_16	w_1_17			MW	SD
L2 1		1				1				1										0.157895
L2 2	1	1	1	1	1	1	1	1	1	1	1	1	1	1	1	1	1			0.894737
L2 3				1						1										0.105263
L2 4																				0
acv 5							1					1	1	1		1	1			0.315789
acv 6	1	1	1		1	1	1	1		1	1	1			1	1				0.631579
L3 7															1		1			0.105263
L3 8																				0
L4 9	1				1					1				1		1	1			0.315789
pcv 10									1				1							0.105263
pcv 11	1	1	1	1	1	1	1	1	1	1	1	1	1	1	1	1	1			0.894737
L5 12		1		1																0.105263
L5 13						1														0.0526316
L5 14																				0
total	4	5	3	4	4	5	4	3	3	6	3	4	4	4	4	5	5			4.11765	0.857493
